# Supplementary material for: Multidimensional Drivers of Phytoplankton Assembly in a Karst Reservoir: Seasonal Dynamics and Regulatory Implications
Source: Plants (Basel). 2026 Mar 26;15(7):1024. doi: 10.3390/plants15071024 (PMC13074921; doi:10.3390/plants15071024)
Supplement: Supplementary file 1 [file plants-15-01024-s001.zip]

Archive with 1 entries (1 files):
- plants-4215114-supplementary.pdf
